# Supplementary material for: Linking Abundance and Activity of Ammonia‐Oxidising Bacteria and Archaea in an Agriculturally Impacted First‐Order Stream
Source: Environ Microbiol. 2026 Jul 13;28(7):e70369. doi: 10.1111/1462-2920.70369 (PMC13365662; doi:10.1111/1462-2920.70369)
Supplement: Supplementary file 2 — Table S8: Convergence statistics and summary statistics of the parameter posterior distribution. [file EMI-28-e70369-s002.csv]

variable	location	depth	group	treatment	rhat	ess	median	mad	3rd percentile	97th percentile
log_r_max	downstream	5.0	archaea		1.0029809347006504	858.0147433857941	-46.420873174333295	0.49039549164353957	-47.84885803117722	-45.11547908581348
log_r_max	downstream	5.0	bacteria		1.000758445377253	1937.8068400049524	-38.42175575166165	0.07888452524984046	-38.64745324861466	-38.20627442016726
log_r_max	midstream	5.0	archaea		1.0007448324592523	2383.56986115413	-45.93567540027321	0.4959036399398613	-47.351611797933714	-44.61477870357495
log_r_max	midstream	5.0	bacteria		1.0020308439961214	1337.8909297746895	-40.585711530346885	0.16098069323669506	-41.02267846870001	-40.13217170765057
log_r_max	upstream	5.0	archaea		1.0010310915403473	1965.7332132537852	-46.31765496776643	0.5229448602299129	-47.7560741290573	-44.739292585593994
log_r_max	upstream	5.0	bacteria		1.0023153656783046	2141.9727611852545	-38.40714129748439	0.08449795026338691	-38.653106320110645	-38.16370936686321
log_r_max	downstream	15.0	archaea		1.0011709250058893	2075.3123561114776	-46.178843789192655	0.46906909807150754	-47.476866975805564	-44.74695145855239
log_r_max	downstream	15.0	bacteria		1.0166762005731087	335.7058598035814	-39.31210789700153	0.2272311014482078	-39.919659474551395	-38.72469180977061
log_r_max	midstream	15.0	archaea		1.002529257966617	2262.9815703122254	-46.39339026841584	0.347896266510876	-47.458537378495016	-45.46392621701206
log_r_max	midstream	15.0	bacteria		1.04722136066785	75.83638655432938	-39.45332470896673	0.300240196267783	-40.0798510190271	-38.784211491848694
log_r_max	upstream	15.0	archaea		1.000652733359436	2827.954015879858	-46.40767089081923	0.46589429813474226	-47.717444954760666	-45.03164205344037
log_r_max	upstream	15.0	bacteria		1.001637797223207	1656.6720334194035	-38.97708360654357	0.11148383382425564	-39.286955832469296	-38.65204293724019
log_K_ammonium	downstream	5.0	archaea		1.0016535183869169	1084.262458852586	-10.822105691350597	1.5941870039316948	-14.697112645447229	-6.505313427454318
log_K_ammonium	downstream	5.0	bacteria		1.0011324357274864	3006.271984411777	-12.527011095159256	0.5510294741600346	-14.075004773991644	-11.026802830439788
log_K_ammonium	midstream	5.0	archaea		1.000260801387987	3610.647637848894	-11.257887167604238	1.3704669949769626	-14.647353380593687	-7.117118545349266
log_K_ammonium	midstream	5.0	bacteria		1.0055687374984654	1224.9253256543777	-10.343478514595617	0.3869509422033488	-11.612688346324143	-9.363111041087521
log_K_ammonium	upstream	5.0	archaea		1.0036626645884608	1592.2116945226496	-10.942480677850183	1.5931668589258328	-14.72739047006778	-6.445481247734535
log_K_ammonium	upstream	5.0	bacteria		1.0016783561196598	1723.3305876056463	-11.99532556654404	0.6746427808637758	-13.785503190905898	-10.204391412786206
log_K_ammonium	downstream	15.0	archaea		1.001395266931457	1815.1543152698353	-10.86678610500769	1.526754175234787	-14.701065509785765	-6.8381517813126536
log_K_ammonium	downstream	15.0	bacteria		1.0036178033948924	659.198564303991	-10.74498198969349	0.6072644749290657	-12.51941260883389	-8.954078548403512
log_K_ammonium	midstream	15.0	archaea		1.0075572128462114	1206.2772228746928	-12.95926408601073	1.0214511524963568	-15.728685386081976	-8.813605175654839
log_K_ammonium	midstream	15.0	bacteria		1.0563306950495968	62.68605671295197	-11.701135057887711	0.7918854343545947	-13.483318947373364	-10.30854959846746
log_K_ammonium	upstream	15.0	archaea		1.00179070687307	2187.828590237766	-10.89170139649763	1.5740411612356349	-14.733517401366576	-6.499890775808415
log_K_ammonium	upstream	15.0	bacteria		1.0024940886948919	862.3274861727156	-10.851755425425473	0.6675534227577558	-12.93961977023492	-9.216190787553284
log_Y	downstream	5.0	archaea		1.0039226846783453	962.6382719225822	31.59405634841554	0.42759415009377655	30.409558337278398	32.80726439894291
log_Y	downstream	5.0	bacteria		1.0011079068434494	1595.0529336646014	26.242507703432338	0.09676840788791097	25.980851180442155	26.542110266695506
log_Y	midstream	5.0	archaea		1.0010142423100488	3677.4845608207756	31.646044940031008	0.41477160410346414	30.462748986253192	32.768336839894474
log_Y	midstream	5.0	bacteria		1.0009877777395826	1724.6312640235956	28.349060444214846	0.16202593091746387	27.88010101470053	28.829808182376254
log_Y	upstream	5.0	archaea		0.9997130417946222	4434.290227194544	31.434684186888433	0.43306006686499643	30.267144832522693	32.626917117222874
log_Y	upstream	5.0	bacteria		1.002664078165817	1950.8402976768089	26.228076462117187	0.0987539296295612	25.96297189438214	26.531926076903467
log_Y	downstream	15.0	archaea		1.000008396637934	5290.256949221745	31.591109706476693	0.4030344938359409	30.472771302411438	32.77843718081322
log_Y	downstream	15.0	bacteria		1.0135006046950867	341.27074616914854	26.89476405659238	0.2406487853022341	26.287439291927114	27.54560118741536
log_Y	midstream	15.0	archaea		1.0011869342746786	2730.411196420588	32.19193020364098	0.3558426858727639	31.172729346751147	33.199394073151815
log_Y	midstream	15.0	bacteria		1.0485039642651042	76.27776933785285	27.29181964111389	0.32118483569363576	26.574196367268392	27.972847889318853
log_Y	upstream	15.0	archaea		1.0011816488549257	5076.046680916103	31.531304396740072	0.40166265889642006	30.391271210506574	32.652459727027185
log_Y	upstream	15.0	bacteria		1.0013823121310945	1833.7640002367164	26.821599046262506	0.12186391168208033	26.497292139569467	27.193779580092663
log_ammonium_per_cell	downstream	5.0	archaea		1.0007641001330958	3292.0031003385825	-34.51714183508774	0.6500091965022605	-36.32510195870002	-32.7166061232861
log_ammonium_per_cell	downstream	5.0	bacteria		1.0012574824064644	1150.8200208100677	-32.96726300826855	0.08901759797955222	-33.23739413191739	-32.71343623152361
log_ammonium_per_cell	midstream	5.0	archaea		1.000331168062748	2398.711072723272	-34.82099344395105	0.49283645878529114	-36.414524936090494	-33.79160901160749
log_ammonium_per_cell	midstream	5.0	bacteria		1.0018064996404954	1934.9029694095436	-35.286866966307116	0.29064150596301275	-36.47882219069149	-34.697880855771295
log_ammonium_per_cell	upstream	5.0	archaea		1.000933597233366	3429.758294932536	-34.508519514789654	0.6635306810456889	-36.393491076507985	-32.67467982602442
log_ammonium_per_cell	upstream	5.0	bacteria		1.0011483741014844	817.0823468384716	-32.47439442096994	0.13870231457606863	-32.85672828262235	-32.03835806635433
log_ammonium_per_cell	downstream	15.0	archaea		1.0008289569667772	2533.2657484870438	-34.507196251895834	0.7269501353363523	-36.438875407680044	-32.42604338590577
log_ammonium_per_cell	downstream	15.0	bacteria		1.002634611680079	1127.6429395973566	-33.55346450925226	0.07898698837113116	-33.8097007987434	-33.33041547646854
log_ammonium_per_cell	midstream	15.0	archaea		1.001391753449463	2657.6963305006702	-34.45982635329782	0.6988391899383579	-36.381335499829284	-32.5055597961793
log_ammonium_per_cell	midstream	15.0	bacteria		1.0623006703321058	81.062124451528	-34.24598548264076	0.5335874405582182	-36.02601268367076	-33.487671317114504
log_ammonium_per_cell	upstream	15.0	archaea		1.0005135452533562	3287.1780856751616	-34.480069446237295	0.7134936067224267	-36.40257610913349	-32.60898075563508
log_ammonium_per_cell	upstream	15.0	bacteria		1.0006786328664274	792.3780427865163	-32.54862623465737	0.13353698360312194	-32.90209750508198	-32.13216464538153
log_mu_mixotrophic_aoa	downstream	5.0			1.0017841550682034	1757.1507636602148	-13.72913296869682	0.08061152776690061	-13.997932611794424	-13.526293829827065
log_mu_mixotrophic_aoa	midstream	5.0			1.0000591125070177	3096.7618951958525	-14.01546417745417	0.23605656774582506	-15.014962682933092	-13.538433572704603
log_mu_mixotrophic_aoa	upstream	5.0			1.002314240657887	1422.001455922571	-13.413390885973714	0.06707233852799899	-13.62340837616829	-13.25149565259453
log_mu_mixotrophic_aoa	downstream	15.0			1.0008233338893981	1402.740985555718	-14.171102254385499	0.09418921052639906	-14.479301147565812	-13.93577902373834
log_mu_mixotrophic_aoa	midstream	15.0			1.0164861144079131	333.7408090162485	-14.748304766442995	0.3521464579491358	-16.047441799017278	-14.037030860736868
log_mu_mixotrophic_aoa	upstream	15.0			1.0014727350748311	1642.8503249614198	-13.709662975003429	0.1090502574198311	-14.063747482690703	-13.448667907703431
log_k_dec	downstream	5.0			1.000830208066846	6625.930239252873	-18.329961915185912	0.31617400362116044	-19.20813774981291	-17.426081352165163
log_k_dec	midstream	5.0			1.0040284966032316	6176.754762427831	-18.27727380560703	0.33678797755284506	-19.229582825671514	-17.37386133725314
log_k_dec	upstream	5.0			1.0012707758707513	7256.645211889894	-18.34296308210589	0.32583899854574483	-19.288401319110235	-17.42807755939386
log_k_dec	downstream	15.0			1.0017061156768672	7755.423655684098	-18.42754060044838	0.3055067265269624	-19.314591042057458	-17.577337674384893
log_k_dec	midstream	15.0			0.9998807077413958	6454.239806080009	-18.326701852547053	0.32528355383344554	-19.24193918946524	-17.436697784032518
log_k_dec	upstream	15.0			1.002445617600915	7548.406919044423	-18.327517800468957	0.3240359582810388	-19.253872176161938	-17.401354994153163
log_alpha	downstream	5.0			1.0014731681890678	4196.4006905130545	-0.23031117818588062	0.01473247980825522	-0.2785095113461951	-0.19313339096559187
log_alpha	midstream	5.0			1.0013670002051456	1920.4121522810863	-0.956586009138672	0.15408868774854262	-1.6454066868649688	-0.6424068625578279
log_alpha	upstream	5.0			1.0008422548321672	2547.0952899742438	-0.2670144449187125	0.022723241623612153	-0.3380687577879455	-0.21312736696850715
log_alpha	downstream	15.0			1.0204094557257009	171.62951097304176	-0.48165948874665854	0.17695620240036827	-1.7674183845850215	-0.20567029113311472
log_alpha	midstream	15.0			1.0118334722130413	265.1702821262123	-0.3034107777851987	0.0335068980837602	-0.9775347828421299	-0.2337744266705921
log_alpha	upstream	15.0			1.0003620259321744	2265.6984023133055	-0.16002208378206803	0.023133608022689864	-0.24818007557273622	-0.1023436345416387
log_growth_rate_non_nitrifiers	downstream	5.0	archaea		1.0017976517320035	4170.63046670847	8.163284990673564	0.1124772959524698	7.799999413677635	8.445776425909497
log_growth_rate_non_nitrifiers	downstream	5.0	bacteria		1.0013452498136064	1390.7786435392866	10.530042599093791	0.07092278233347482	10.314060674213335	10.724249858624194
log_growth_rate_non_nitrifiers	midstream	5.0	archaea		1.0010133928598903	3279.869389667861	9.672703763019769	0.11584502340160174	9.269123708382592	9.963468449976636
log_growth_rate_non_nitrifiers	midstream	5.0	bacteria		1.0014308288815126	3860.2720746793107	10.836444046685408	0.07120852123843324	10.629028163187352	11.029986761868305
log_growth_rate_non_nitrifiers	upstream	5.0	archaea		1.0000259636898898	3364.3110383609387	7.291225543052105	0.3493940453679074	6.002721118059422	8.082238708752518
log_growth_rate_non_nitrifiers	upstream	5.0	bacteria		1.0015954983298627	894.2063739506807	9.887599386102146	0.12318696238358484	9.46823274915243	10.185575616918044
log_growth_rate_non_nitrifiers	downstream	15.0	archaea		1.0021774016907117	2985.9012267789108	7.716294681912451	0.12991976864627208	7.271374625080075	8.04576530404246
log_growth_rate_non_nitrifiers	downstream	15.0	bacteria		1.001270043474325	1500.5456704989074	10.746972792244762	0.06215479824303838	10.566509654500491	10.909183739323382
log_growth_rate_non_nitrifiers	midstream	15.0	archaea		1.0003564923286445	2964.0342291340557	7.263488438192833	0.24558393576867088	6.2821337829327755	7.839195720443712
log_growth_rate_non_nitrifiers	midstream	15.0	bacteria		1.0007981483011175	2476.1815364228696	9.937726321725497	0.12421110634984167	9.512142890492036	10.247711984775092
log_growth_rate_non_nitrifiers	upstream	15.0	archaea		0.9999693164181673	2244.6491032957356	7.764663167982601	0.39254879550832467	6.291990672539489	8.617132526962806
log_growth_rate_non_nitrifiers	upstream	15.0	bacteria		1.0006407352178894	873.8841847916003	10.05904997805079	0.12088909580648544	9.659740384615365	10.352912454390276
log_y0_bio_nitrifiers	downstream	5.0	archaea	Ammonium + 1-octyne	1.0021927304654517	2317.2882537278915	19.54026887350519	0.11889343847294143	19.190241617364855	19.848036533730752
log_y0_bio_nitrifiers	downstream	5.0	archaea	Ammonium + acetylene	1.0007369901953584	3334.729239537886	19.376636253012784	0.11535116316725791	19.054274284074683	19.706068875021035
log_y0_bio_nitrifiers	downstream	5.0	archaea	Ammonium + no inhibitor	1.000978463672082	4287.076886300479	19.152131861732347	0.10525883812842451	18.85300962190784	19.461879838958282
log_y0_bio_nitrifiers	downstream	5.0	archaea	no Ammonium + no inhibitor	1.0011616054961219	2798.4752830299462	19.233781164490374	0.10248467989766219	18.955887679175273	19.541756014507875
log_y0_bio_nitrifiers	downstream	5.0	bacteria	Ammonium + 1-octyne	1.0056607266640123	961.4397209584783	15.58262179000668	0.17535227794028163	15.010993549693824	15.9974577461373
log_y0_bio_nitrifiers	downstream	5.0	bacteria	Ammonium + acetylene	1.0007234577987933	7645.952976521954	16.542465382995115	0.11220454255873236	16.228169819466114	16.871613476481027
log_y0_bio_nitrifiers	downstream	5.0	bacteria	Ammonium + no inhibitor	1.0026921732459952	1199.9743203125438	16.10521057781887	0.12052332450690706	15.764810709670453	16.44396433134948
log_y0_bio_nitrifiers	downstream	5.0	bacteria	no Ammonium + no inhibitor	1.0006851578841418	7752.5218241603	16.470484687700324	0.09077109033064978	16.20519643335873	16.742339496989956
log_y0_bio_nitrifiers	midstream	5.0	archaea	Ammonium + 1-octyne	1.000875155439848	4546.157866544772	20.161766411991092	0.21071704293385807	19.573750570807352	20.756934117902933
log_y0_bio_nitrifiers	midstream	5.0	archaea	Ammonium + acetylene	1.0001738590933067	4443.924867700629	20.427304824681315	0.22238477484364516	19.83036040378151	21.020438020018716
log_y0_bio_nitrifiers	midstream	5.0	archaea	Ammonium + no inhibitor	1.0023182807701099	4687.095534119739	20.423304077162076	0.20774340904642408	19.845462546999123	20.99698252680729
log_y0_bio_nitrifiers	midstream	5.0	archaea	no Ammonium + no inhibitor	1.0005540404428461	4786.66043994972	20.127812485657145	0.18855105259615357	19.584452865123268	20.68855153536701
log_y0_bio_nitrifiers	midstream	5.0	bacteria	Ammonium + 1-octyne	1.0022543221164404	1950.2609463602516	17.43160267449435	0.21365170228020958	16.82916089687183	18.01380062667656
log_y0_bio_nitrifiers	midstream	5.0	bacteria	Ammonium + acetylene	1.0008570245821375	5697.395445068153	17.761214243388224	0.20803471483857372	17.168277702491068	18.352185538733643
log_y0_bio_nitrifiers	midstream	5.0	bacteria	Ammonium + no inhibitor	1.0035288464074932	1254.9169599529573	17.431096857501	0.1908063976613814	16.8656158374253	17.940861220932348
log_y0_bio_nitrifiers	midstream	5.0	bacteria	no Ammonium + no inhibitor	1.00083389989533	2754.981769996282	17.07897701966213	0.19162531331206978	16.532655144432354	17.586356155814165
log_y0_bio_nitrifiers	upstream	5.0	archaea	Ammonium + 1-octyne	1.0014185066104861	3260.0891723959376	20.215603468040673	0.13783407815293458	19.831314644994702	20.60503745406956
log_y0_bio_nitrifiers	upstream	5.0	archaea	Ammonium + acetylene	1.0017223237093833	2642.858087127704	19.83649466738403	0.11217707085136475	19.506129198870227	20.15261252459327
log_y0_bio_nitrifiers	upstream	5.0	archaea	Ammonium + no inhibitor	1.0014749874719986	2375.564076598973	20.1358285522628	0.1275655814607255	19.748466677491844	20.475402998598046
log_y0_bio_nitrifiers	upstream	5.0	archaea	no Ammonium + no inhibitor	1.0013229168118685	2425.9798957292437	20.29948554484171	0.1370735809538104	19.945502565374074	20.69977254219861
log_y0_bio_nitrifiers	upstream	5.0	bacteria	Ammonium + 1-octyne	1.0039184839862085	1377.428485243104	15.546679065960912	0.16288276720468975	15.111648502848055	16.01065603364555
log_y0_bio_nitrifiers	upstream	5.0	bacteria	Ammonium + acetylene	1.000406632741374	6503.220109048665	15.864236097580164	0.11132210806704279	15.552484113258975	16.150410660958336
log_y0_bio_nitrifiers	upstream	5.0	bacteria	Ammonium + no inhibitor	1.0037687971276128	1189.1818799887612	15.423368273141818	0.13545780903484328	15.026172869267132	15.808942913204373
log_y0_bio_nitrifiers	upstream	5.0	bacteria	no Ammonium + no inhibitor	1.001203097699776	7114.49386850208	16.07702008965004	0.1352837227904713	15.67652359519232	16.42298902178345
log_y0_bio_nitrifiers	downstream	15.0	archaea	Ammonium + 1-octyne	1.0003465353639087	2337.4064791014684	19.550631216610228	0.07460302802805607	19.340465861006148	19.768334674405473
log_y0_bio_nitrifiers	downstream	15.0	archaea	Ammonium + acetylene	1.0004009514106431	2444.591918443197	19.750260077695607	0.10578346221603852	19.46245906390842	20.0547471239512
log_y0_bio_nitrifiers	downstream	15.0	archaea	Ammonium + no inhibitor	0.9996847888150308	2959.1032122959678	19.43822684862735	0.1251032906276901	19.056788433796715	19.753576919283947
log_y0_bio_nitrifiers	downstream	15.0	archaea	no Ammonium + no inhibitor	1.0006507498360635	2498.853652519707	19.47767877754478	0.07763196096053804	19.24786051976961	19.70670222254295
log_y0_bio_nitrifiers	downstream	15.0	bacteria	Ammonium + 1-octyne	1.0027338477021588	3997.9868915187744	15.830524346147643	0.17206406616938263	15.213793093626018	16.2036274501277
log_y0_bio_nitrifiers	downstream	15.0	bacteria	Ammonium + acetylene	1.0020033384260478	4945.526880510334	15.903205540313785	0.12721629045548966	15.43642617794384	16.185759488359068
log_y0_bio_nitrifiers	downstream	15.0	bacteria	Ammonium + no inhibitor	1.0020320374666791	1097.885354538839	14.925979305294227	0.14299001523833965	14.46250023751315	15.308176628888711
log_y0_bio_nitrifiers	downstream	15.0	bacteria	no Ammonium + no inhibitor	1.001038836444784	6218.805351022438	15.747023549923895	0.11512908012334222	15.418903564062377	16.02252639363995
log_y0_bio_nitrifiers	midstream	15.0	archaea	Ammonium + 1-octyne	1.000132285290164	3732.348080179404	18.463114647379168	0.11758848697212798	18.118684945037053	18.79421588752601
log_y0_bio_nitrifiers	midstream	15.0	archaea	Ammonium + acetylene	1.0091339928330754	586.2835228692802	18.76589535122763	0.13424608480073452	18.31832740862466	19.090038077705696
log_y0_bio_nitrifiers	midstream	15.0	archaea	Ammonium + no inhibitor	1.0019786557517876	3194.933394710407	18.20608923345629	0.13116651944716828	17.83048268776315	18.570817087843043
log_y0_bio_nitrifiers	midstream	15.0	archaea	no Ammonium + no inhibitor	1.0245086762328972	184.32237582169157	18.37579191602606	0.16280478747481375	17.932573438248987	18.82253950959964
log_y0_bio_nitrifiers	midstream	15.0	bacteria	Ammonium + 1-octyne	1.0058553782255157	705.2053273632946	15.53021824931713	0.17138458742971885	15.12092114045737	16.13020327031711
log_y0_bio_nitrifiers	midstream	15.0	bacteria	Ammonium + acetylene	1.0016978014535287	5105.860500488334	15.565436306693876	0.08768544374193432	15.314716632762593	15.810808424348679
log_y0_bio_nitrifiers	midstream	15.0	bacteria	Ammonium + no inhibitor	1.0211077697921402	262.7660420573796	14.578972065816776	0.18768630568710876	13.88428355957719	14.99105272770378
log_y0_bio_nitrifiers	midstream	15.0	bacteria	no Ammonium + no inhibitor	1.022872736115991	214.71419614249535	14.98553488739876	0.1734049755437468	14.489544721457854	15.436599240412535
log_y0_bio_nitrifiers	upstream	15.0	archaea	Ammonium + 1-octyne	1.0000491779500922	2769.4985296373757	19.201891207845375	0.17338752273415814	18.68734255210527	19.63985177406282
log_y0_bio_nitrifiers	upstream	15.0	archaea	Ammonium + acetylene	1.0009709372871105	2791.3685359414862	19.155161458285882	0.14552654101210116	18.74683641951736	19.54345470472715
log_y0_bio_nitrifiers	upstream	15.0	archaea	Ammonium + no inhibitor	1.0018108736859066	2711.8029687156095	19.46307581935165	0.14503321122803214	19.03550995802818	19.853665085575308
log_y0_bio_nitrifiers	upstream	15.0	archaea	no Ammonium + no inhibitor	1.0006948010318366	2886.041656149167	19.14480874758187	0.15617144586947695	18.722075336636617	19.579332303764648
log_y0_bio_nitrifiers	upstream	15.0	bacteria	Ammonium + 1-octyne	1.0068880689075401	1032.21568710223	15.35618378263003	0.20172153675178173	14.750424266396305	15.865932097326228
log_y0_bio_nitrifiers	upstream	15.0	bacteria	Ammonium + acetylene	1.001845638621318	7483.533859157857	15.611407058866106	0.1144701886511319	15.287160492310253	15.919426833831036
log_y0_bio_nitrifiers	upstream	15.0	bacteria	Ammonium + no inhibitor	1.0050328307622471	1514.5410590059723	14.865151141304935	0.13753139748139276	14.451604763282683	15.25144545651246
log_y0_bio_nitrifiers	upstream	15.0	bacteria	no Ammonium + no inhibitor	1.0006901369207248	7635.006896732105	15.517917592744437	0.135601920646927	15.103798232480196	15.86676866257805
log_y0_bio_others	downstream	5.0	archaea	Ammonium + 1-octyne	1.000134623113929	5444.02558040425	22.244200615470135	0.08998510371523771	21.995740989524	22.51333834568119
log_y0_bio_others	downstream	5.0	archaea	Ammonium + acetylene	1.0010187392028969	5727.751340543735	22.36833248818557	0.10928826434366101	22.074839882629387	22.67506459508328
log_y0_bio_others	downstream	5.0	archaea	Ammonium + no inhibitor	1.0027710299125032	6696.782291550284	22.412278695059083	0.079065806841502	22.18448763167219	22.638377374203177
log_y0_bio_others	downstream	5.0	archaea	no Ammonium + no inhibitor	1.00286495819988	5376.185171025821	22.410546506414832	0.07712579820225862	22.17865757081009	22.63150592793817
log_y0_bio_others	downstream	5.0	bacteria	Ammonium + 1-octyne	0.9999558588549154	5865.257126080733	24.04938326148406	0.0817049612105265	23.813172404816633	24.291911123925527
log_y0_bio_others	downstream	5.0	bacteria	Ammonium + acetylene	1.0014995512107807	7166.588205250192	24.169862283058826	0.13635092625323608	23.78929278069365	24.511897524645978
log_y0_bio_others	downstream	5.0	bacteria	Ammonium + no inhibitor	1.000784151464346	6599.854219034912	24.11412382627482	0.07895400448923873	23.888144851570296	24.32141758907854
log_y0_bio_others	downstream	5.0	bacteria	no Ammonium + no inhibitor	0.9998368488935099	5478.365469749466	24.094339611714425	0.07399550437072833	23.87048605934897	24.299710727416546
log_y0_bio_others	midstream	5.0	archaea	Ammonium + 1-octyne	1.000159887189556	5265.7818339243995	23.96727104978727	0.07840298124753708	23.752822715073105	24.179858683959043
log_y0_bio_others	midstream	5.0	archaea	Ammonium + acetylene	1.0008417091797592	4208.546267746939	24.173404097127214	0.08975723878306496	23.851871491686584	24.39694685839011
log_y0_bio_others	midstream	5.0	archaea	Ammonium + no inhibitor	1.0005183241518003	4937.628078664571	24.305902543247207	0.05517741229243178	24.140141136774133	24.461554037062065
log_y0_bio_others	midstream	5.0	archaea	no Ammonium + no inhibitor	1.0001788103173757	4924.103721245607	24.017098824306032	0.07008004775459753	23.822485496226633	24.206877790679815
log_y0_bio_others	midstream	5.0	bacteria	Ammonium + 1-octyne	1.0016596273041456	4555.225043938758	24.576253439401924	0.07112317193720052	24.391457568931035	24.78784616749881
log_y0_bio_others	midstream	5.0	bacteria	Ammonium + acetylene	1.000395808733107	4416.041315479987	24.840761287207723	0.08367868691168923	24.543207859148797	25.051919269843516
log_y0_bio_others	midstream	5.0	bacteria	Ammonium + no inhibitor	1.000960423398883	5257.838492115826	24.885894585385408	0.05703065185394429	24.70325078331042	25.0425156567396
log_y0_bio_others	midstream	5.0	bacteria	no Ammonium + no inhibitor	1.0030489440991655	5440.436928759711	24.52087136565716	0.07807595280399227	24.309599391267728	24.729970837174484
log_y0_bio_others	upstream	5.0	archaea	Ammonium + 1-octyne	1.0003457716726645	6725.559857872419	22.79954664419177	0.13213970698887856	22.42646005585994	23.169096160824562
log_y0_bio_others	upstream	5.0	archaea	Ammonium + acetylene	1.001207366276872	5989.943998235638	22.83343969262745	0.08751233879084452	22.563512027741616	23.07416929499201
log_y0_bio_others	upstream	5.0	archaea	Ammonium + no inhibitor	1.0020968904182008	5491.760107350983	22.71419781763909	0.10167359721409674	22.40713817064906	22.979049466380047
log_y0_bio_others	upstream	5.0	archaea	no Ammonium + no inhibitor	1.0025430313017836	5491.683465276596	22.76959998516714	0.11057150027187213	22.466132964518312	23.092417538192667
log_y0_bio_others	upstream	5.0	bacteria	Ammonium + 1-octyne	1.0008625806037788	4182.978055912119	24.33881537579868	0.09809358045243144	24.046850677279895	24.6111809433294
log_y0_bio_others	upstream	5.0	bacteria	Ammonium + acetylene	1.0016296625200671	3819.9353252685355	24.10936031390226	0.08424150880841097	23.847913732349195	24.355917463619956
log_y0_bio_others	upstream	5.0	bacteria	Ammonium + no inhibitor	1.0003238383483049	5553.037738063281	24.08363806202928	0.1037908422339342	23.765021281313633	24.3737918474157
log_y0_bio_others	upstream	5.0	bacteria	no Ammonium + no inhibitor	1.0014814628726405	3342.67612619148	24.02790242872281	0.10205039244285175	23.749747675981258	24.330923867021365
log_y0_bio_others	downstream	15.0	archaea	Ammonium + 1-octyne	1.0028136198988824	5442.4547751574955	22.172609352933108	0.07539675655457856	21.937442271439732	22.36435610198877
log_y0_bio_others	downstream	15.0	archaea	Ammonium + acetylene	1.0002914349543854	4370.721332650644	22.208379432379704	0.07857975456549582	21.993707406546243	22.457249173778298
log_y0_bio_others	downstream	15.0	archaea	Ammonium + no inhibitor	1.001472369069769	4443.147854707063	22.13534385598868	0.09106328205231762	21.87840000858633	22.40486687213833
log_y0_bio_others	downstream	15.0	archaea	no Ammonium + no inhibitor	1.00150245092003	5142.208595289887	22.28163763721497	0.06955320731600168	22.069452494011518	22.466555111291687
log_y0_bio_others	downstream	15.0	bacteria	Ammonium + 1-octyne	1.000505940543924	4962.630098267525	24.02526059942221	0.07047560561843369	23.810723198139026	24.221546103732127
log_y0_bio_others	downstream	15.0	bacteria	Ammonium + acetylene	1.0000725276314213	4698.504333635701	24.21704582159409	0.09550282261168519	23.944320840016854	24.468111493318023
log_y0_bio_others	downstream	15.0	bacteria	Ammonium + no inhibitor	1.0002161705281147	5049.551624549918	23.923416838371047	0.10720522999345228	23.620611931096096	24.203557490136667
log_y0_bio_others	downstream	15.0	bacteria	no Ammonium + no inhibitor	1.0022714243298936	6188.123916473817	24.158168920756758	0.0733466163947778	23.922077314592503	24.352071634828818
log_y0_bio_others	midstream	15.0	archaea	Ammonium + 1-octyne	1.001543304066031	5003.546713411952	22.42388983306391	0.09538338546417435	22.142031355530737	22.69646739336809
log_y0_bio_others	midstream	15.0	archaea	Ammonium + acetylene	1.00152650153133	5240.8033896358165	22.366388451001534	0.10553412251872096	22.03762019719892	22.636309003474025
log_y0_bio_others	midstream	15.0	archaea	Ammonium + no inhibitor	1.00010924113163	4451.09624486581	22.224512136258205	0.09223333021922109	21.957922764715466	22.47783445062994
log_y0_bio_others	midstream	15.0	archaea	no Ammonium + no inhibitor	0.9999433461243505	4586.157190267002	22.172956321114015	0.12375662257976217	21.79046060565324	22.502645794300236
log_y0_bio_others	midstream	15.0	bacteria	Ammonium + 1-octyne	1.0004885410302808	5578.996123357842	24.089977069068652	0.10270628114182934	23.803792438558038	24.39965580149807
log_y0_bio_others	midstream	15.0	bacteria	Ammonium + acetylene	0.9998267324773054	5010.133709424327	24.111544438249986	0.10155926034266827	23.794974523920175	24.370108164931573
log_y0_bio_others	midstream	15.0	bacteria	Ammonium + no inhibitor	1.0002577892780242	4071.8117963112163	23.95705126422986	0.09599844359323129	23.672367649103183	24.238418759250663
log_y0_bio_others	midstream	15.0	bacteria	no Ammonium + no inhibitor	1.0028012085236462	4953.593663084906	23.915060603785903	0.12598685399559706	23.545159507856166	24.267587903371492
log_y0_bio_others	upstream	15.0	archaea	Ammonium + 1-octyne	1.0004350092115781	4415.558290628668	23.32484046047494	0.13448673792556498	22.906314438893045	23.672837262807274
log_y0_bio_others	upstream	15.0	archaea	Ammonium + acetylene	1.0022031672440086	5167.847381796491	23.058429606613423	0.13503591427225103	22.651112701881633	23.409848722422126
log_y0_bio_others	upstream	15.0	archaea	Ammonium + no inhibitor	0.9998950499371785	4299.121741427104	23.501626890670394	0.12643089378441985	23.122671202562458	23.821215737374207
log_y0_bio_others	upstream	15.0	archaea	no Ammonium + no inhibitor	1.0029030502965721	4482.789915741869	22.994145517833488	0.15711488527509943	22.47047735466134	23.389677047578477
log_y0_bio_others	upstream	15.0	bacteria	Ammonium + 1-octyne	1.0013715166679193	5090.511000347927	24.066732654199853	0.12172026659081503	23.69220244517329	24.415347540946254
log_y0_bio_others	upstream	15.0	bacteria	Ammonium + acetylene	1.000089727284507	4151.7460415321575	23.632215396987647	0.17060551415580605	23.149519468927767	24.067185141381536
log_y0_bio_others	upstream	15.0	bacteria	Ammonium + no inhibitor	1.000766852886013	4698.24076418194	23.908849950482054	0.13593129279744254	23.490010965952003	24.290575604728744
log_y0_bio_others	upstream	15.0	bacteria	no Ammonium + no inhibitor	1.002077082925046	4778.596495034216	23.33531019704174	0.21431144359677035	22.578776089819222	23.855403946823376
f_inhib_octyne	downstream	5.0	archaea		0.9995949744151347	7848.704369011328	0.9958711906345004	0.002256397437421509	0.9789158884069853	0.9992244464265485
f_inhib_octyne	downstream	5.0	bacteria		1.0067227183046537	742.4062021052531	0.5521077143250925	0.03999709096752574	0.45529029123061926	0.6829516233604604
f_inhib_octyne	midstream	5.0	archaea		1.0012895043946106	6363.386505623391	0.9959110516804415	0.0023103883361991207	0.9795409636248457	0.9992071167463287
f_inhib_octyne	midstream	5.0	bacteria		1.0025221382768217	1192.1833108130606	0.46788859663831617	0.04924481791260629	0.3359090234008037	0.6222165729396577
f_inhib_octyne	upstream	5.0	archaea		0.9999048361828259	7066.444328201366	0.9959259616427285	0.002234682011636513	0.9797414131078809	0.999202648829783
f_inhib_octyne	upstream	5.0	bacteria		1.0068889798333431	982.3676992268848	0.6374050429219855	0.05030382383961157	0.506412328433549	0.7839441094516787
f_inhib_octyne	downstream	15.0	archaea		1.0005662380085862	6901.23767794956	0.995951156306929	0.0022319413777657227	0.9787118689852834	0.9992389772727401
f_inhib_octyne	downstream	15.0	bacteria		1.0012266138349826	7429.134791160966	0.11634720646863897	0.07274905369573154	0.013670662182446058	0.5822108026865509
f_inhib_octyne	midstream	15.0	archaea		1.0027645844962787	6088.728588459543	0.9956997172201774	0.002401760287317367	0.9753447466494664	0.9992121128779863
f_inhib_octyne	midstream	15.0	bacteria		1.016466096815659	246.5021008163513	0.10606440489646689	0.042072837775651906	0.01960010322714299	0.21976666603277079
f_inhib_octyne	upstream	15.0	archaea		1.0019878677214589	7097.767052126724	0.9959114753878096	0.0022341076484309053	0.9792678275281005	0.9992099546883048
f_inhib_octyne	upstream	15.0	bacteria		1.0096596953901444	899.4620421325545	0.4006614613241816	0.03987105078632494	0.3003783363324003	0.5307784610313923
log_sd_factor_ammonium	downstream	5.0			1.0015163593644796	9748.139666716213	-0.27507519579571305	0.052095861353905745	-0.41010561079318025	-0.13711647766385845
log_sd_factor_ammonium	midstream	5.0			1.0000717760795887	5693.485588358837	-0.40491207273277746	0.05166233296235684	-0.5478867941443201	-0.26268141719768223
log_sd_factor_ammonium	upstream	5.0			1.000379068265581	7168.898693575604	-0.4315503356044138	0.05306288678209897	-0.5671902244831863	-0.28525600990834254
log_sd_factor_ammonium	downstream	15.0			1.0004838264294664	5322.396598541014	-0.2733128604382872	0.05724813627983069	-0.4295412172336533	-0.1155675524981036
log_sd_factor_ammonium	midstream	15.0			1.021163174539369	210.955831007193	-0.31560866540114874	0.05810498570295136	-0.48032113103540075	-0.1509672543675515
log_sd_factor_ammonium	upstream	15.0			1.00064168637023	6376.74496345428	-0.39990903560368246	0.05160149061656577	-0.5403231044327689	-0.2547260687079222
log_sd_factor_nitrate	downstream	5.0			1.0013649578717183	3838.214171878916	0.19898089189886842	0.05923634029731481	0.03797152900836044	0.3653031690916375
log_sd_factor_nitrate	midstream	5.0			1.0012275183705084	4824.514400085853	0.06830087192406409	0.057262317900860504	-0.09447865537949915	0.23006428502391724
log_sd_factor_nitrate	upstream	5.0			0.9994972241731803	5355.619582976418	0.1376457057355962	0.057654001928253776	-0.022225068279988536	0.29368887077443484
log_sd_factor_nitrate	downstream	15.0			1.0002049770459516	6045.400405849859	0.2871509178844999	0.05854972711297814	0.1293947026240444	0.4476546212081525
log_sd_factor_nitrate	midstream	15.0			1.002166727631154	814.5172868621257	0.4007575052991457	0.0642771596612294	0.2226797342389865	0.5833467911189809
log_sd_factor_nitrate	upstream	15.0			1.0020250858116915	5511.884840923284	0.13546956165461618	0.058922000313646174	-0.02291489119239895	0.2970604116377912
log_sd_factor_amoA	downstream	5.0			1.000494294905598	4210.551818644027	0.15468175848709087	0.056049593943179946	-0.0017040523767912284	0.32395992216676156
log_sd_factor_amoA	midstream	5.0			1.0032853788663185	4882.852991635286	-0.031543281163569206	0.059623689207195976	-0.19630387050055262	0.13450567786688242
log_sd_factor_amoA	upstream	5.0			1.0035610718805053	6122.526546113849	0.18493978202169148	0.05549506855562668	0.03475041889389046	0.33453373265843644
log_sd_factor_amoA	downstream	15.0			1.0025013029960053	3500.3982172758488	0.34719075077774053	0.05573377831705251	0.1836154367823084	0.5018533683715519
log_sd_factor_amoA	midstream	15.0			1.0106711277312617	504.06882468370674	0.22176786294801576	0.06519074769801547	0.04084390627242728	0.3948907871823714
log_sd_factor_amoA	upstream	15.0			1.0007414746430838	5308.5311272240115	0.20731308697568754	0.05280981484757624	0.05596096188537867	0.3599338364905312
log_sd_factor_16S_rRNA	downstream	5.0			1.0008463093958924	5799.894470740723	0.05433752502301652	0.055134588569253816	-0.09561932775775323	0.20745207168821153
log_sd_factor_16S_rRNA	midstream	5.0			1.0002356742504934	5568.450728140089	0.17817703969955628	0.05442398694597536	0.017790139851233407	0.3363751774036961
log_sd_factor_16S_rRNA	upstream	5.0			1.0000632469236732	5642.426335229428	0.07090642576369036	0.05616105382061931	-0.08116888728842535	0.22178041062283008
log_sd_factor_16S_rRNA	downstream	15.0			1.0001941619895347	6184.617661337683	0.08949008839286204	0.05369023420705649	-0.06468184211670014	0.24458190831346824
log_sd_factor_16S_rRNA	midstream	15.0			1.0005789826169043	4939.806684013124	0.0633503281977806	0.053691192536486805	-0.08461409888697109	0.21479180189147365
log_sd_factor_16S_rRNA	upstream	15.0			1.000432084251047	6251.122503075212	0.14873281915228626	0.051622470148355776	-0.0028472274062651395	0.29907853849486943
